# Supplementary material for: Body Composition Changes and Their Associations with Physical Activity and Screen Time in a Sample of Italian Early Adolescents over a 3-Year Period
Source: Children (Basel). 2026 Jan 15;13(1):130. doi: 10.3390/children13010130 (PMC12839566; doi:10.3390/children13010130)
Supplement: Supplementary file 1 [file children-13-00130-s001.zip]

Archive with 1 entries (1 files):
- children-4086948-supplementary.pdf
